# Supplementary material for: Two remarkable new species of Penicillata (Diplopoda, Polyxenida) from Table Mountain National Park (Cape Town, South Africa)
Source: Zookeys. 2011 Dec 20;(156):85–103. doi: 10.3897/zookeys.156.2211 (PMC3253573; doi:10.3897/zookeys.156.2211)
Supplement: XML Treatment for Propolyxenus [file zookeys.156.2211-treatment1.xml]

<!DOCTYPE tp:taxon-treatment
  PUBLIC "-//TaxonX//DTD Taxonomic Treatment Publishing DTD v0 20100105//EN" "tax-treatment-NSO.dtd">
<tp:taxon-treatment xmlns:tp="http://www.plazi.org/taxpub"><tp:treatment-meta><mixed-citation publication-type="journal"><person-group><name><surname>Duy–Jacquemin</surname><given-names>Monique Nguyen</given-names></name><name><surname>Uys</surname><given-names>Charmaine</given-names></name><name><surname>Geoffroy</surname><given-names>Jean-Jacques</given-names></name></person-group><article-title>Two remarkable new species of Penicillata (Diplopoda, Polyxenida) from Table Mountain National Park (Cape Town, South Africa)</article-title><source>Zookeys</source><day>20</day><month>12</month><year>2011</year><volume>2011</volume><issue>156</issue><fpage>85</fpage><lpage>103</lpage><pub-id pub-id-type="doi">10.3897/zookeys.156.2211</pub-id></mixed-citation></tp:treatment-meta><tp:nomenclature><label>Genus</label><tp:taxon-name>
                            <tp:taxon-name-part taxon-name-part-type="genus">Propolyxenus</tp:taxon-name-part>
                        </tp:taxon-name><tp:taxon-authority>Silvestri, 1948</tp:taxon-authority><tp:nomenclature-citation-list><tp:nomenclature-citation><tp:taxon-name>Propolyxenus</tp:taxon-name><comment> Silvestri, 1948</comment></tp:nomenclature-citation><tp:nomenclature-citation><tp:taxon-name>Propolyxenus</tp:taxon-name><comment> Silvestri, 1948: Nguyen Duy–Jacquemin and Geoffroy 2003: 100.</comment></tp:nomenclature-citation><tp:nomenclature-citation><tp:taxon-name>Propolyxenus</tp:taxon-name><comment> Silvestri, 1948: <xref ref-type="bibr" rid="B16">Short and Huynh 2010</xref>: 13.</comment></tp:nomenclature-citation></tp:nomenclature-citation-list></tp:nomenclature><tp:treatment-sec sec-type="Remarks"><title>Remarks.</title><p>The genus is typical of the subfamily <tp:taxon-name>Polyxeninae</tp:taxon-name>, due to the structure of the telson, but shows more than 2 transverse rows of barbate trichomes on each tergite.</p></tp:treatment-sec><tp:taxon-treatment><tp:treatment-meta><mixed-citation publication-type="journal"><person-group><name><surname>Duy–Jacquemin</surname><given-names>Monique Nguyen</given-names></name><name><surname>Uys</surname><given-names>Charmaine</given-names></name><name><surname>Geoffroy</surname><given-names>Jean-Jacques</given-names></name></person-group><article-title>Two remarkable new species of Penicillata (Diplopoda, Polyxenida) from Table Mountain National Park (Cape Town, South Africa)</article-title><source>Zookeys</source><day>20</day><month>12</month><year>2011</year><volume>2011</volume><issue>156</issue><fpage>85</fpage><lpage>103</lpage><pub-id pub-id-type="doi">10.3897/zookeys.156.2211</pub-id></mixed-citation></tp:treatment-meta><tp:nomenclature><tp:taxon-name>
                            <tp:taxon-name-part taxon-name-part-type="genus">Propolyxenus</tp:taxon-name-part>
                            <tp:taxon-name-part taxon-name-part-type="species">squamatus</tp:taxon-name-part>
                        <object-id xmlns:xlink="http://www.w3.org/1999/xlink" xlink:type="simple">urn:lsid:zoobank.org:act:B4809CFA-3D81-413E-8F07-ADEEE3398883</object-id>
                        <object-id xmlns:xlink="http://www.w3.org/1999/xlink" xlink:type="simple">http://species-id.net/wiki/Propolyxenus_squamatus</object-id>
                        </tp:taxon-name><tp:taxon-authority>Nguyen Duy–Jacquemin, Uys &amp; Geoffroy</tp:taxon-authority><tp:taxon-status xmlns:xlink="http://www.w3.org/1999/xlink" xlink:type="simple">sp. n.</tp:taxon-status><xref ref-type="fig" rid="F1">Figs 1</xref><xref ref-type="fig" rid="F2"/><xref ref-type="fig" rid="F3"/><xref ref-type="fig" rid="F4"/><xref ref-type="fig" rid="F5">–5</xref></tp:nomenclature><tp:treatment-sec sec-type="Type material"><title>Type material.</title><p>South Africa, Cape Town, Table Mountain National Park. Cecilia, Rooikat, site 12, felled pine, altitude 300 m, <named-content xmlns:xlink="http://www.w3.org/1999/xlink" content-type="dwc:verbatimCoordinates" xlink:type="simple">33°59'43S, 18°25'22E</named-content>, 4/X/2008, holotype adult female (no. 4); Cecilia, Rooikat, site 9, Afrotemperate forest, altitude 400 m, <named-content xmlns:xlink="http://www.w3.org/1999/xlink" content-type="dwc:verbatimCoordinates" xlink:type="simple">33°59'34S, 18°25'12E</named-content>, 4/X/2008, paratype adult female (no. 3); other paratypes: Kirstenbosch, Afrotemperate forest, site 5, altitude 400 m, <named-content xmlns:xlink="http://www.w3.org/1999/xlink" content-type="dwc:verbatimCoordinates" xlink:type="simple">33°58'55S, 18°25'25E</named-content>, 12/IX/2008, subadult female (12 pl) (no. 2); Cecilia, Spilhaus, Afrotemperate forest, site 13, altitude 400 m, <named-content xmlns:xlink="http://www.w3.org/1999/xlink" content-type="dwc:verbatimCoordinates" xlink:type="simple">33°59'43S, 18°25'05E</named-content>, 18/X/2008, larva with 8 pl (no. 5), all collected from leaf litter by Charmaine Uys and mounted on slides (MNHN).</p></tp:treatment-sec><tp:treatment-sec sec-type="Other material examined (non–type)"><title>Other material examined (non–type).</title><p>Cecilia, Spilhaus, Fynbos, leaf litter, site 14, <named-content xmlns:xlink="http://www.w3.org/1999/xlink" content-type="dwc:verbatimCoordinates" xlink:type="simple">33°59'53"S, 18°24'52"E</named-content>, altitude 520 m, 18/X/2008, subadult male (12 pl) (no. 6), used for SEM.</p></tp:treatment-sec><tp:treatment-sec sec-type="Etymology"><title>Etymology.</title><p>The specific name refers to the scale–shaped tergal trichomes.</p></tp:treatment-sec><tp:treatment-sec sec-type="Diagnosis"><title>Diagnosis.</title><p>Differs from all other congeners by the position and structure of the tergal trichomes: these flat scale–shaped trichomes cover the tergites and are different from the barbate trichomes of the lateral tufts, pleurites and head. They are observed for the first time in the family <tp:taxon-name>Polyxenidae</tp:taxon-name>. As in the family <tp:taxon-name>Synxenidae</tp:taxon-name>, they lie close to the tergites and are all directed caudally, but differ from those of <tp:taxon-name>Synxenidae</tp:taxon-name> in their shape and structure.</p></tp:treatment-sec><tp:treatment-sec sec-type="Description of two adult females"><title>Description of two adult females.</title><p>Measurements. Body length (without caudal penicil): 2.50 mm (holotype). Tarsus II length of 13th leg: 100 µm (holotype) and 105 µm (paratype).</p><p>Head (<xref ref-type="fig" rid="F2">Fig. 2C</xref>). 6 ocelli on each side of which 1 antero–sternal (<xref ref-type="fig" rid="F2">Figs 2D</xref>, <xref ref-type="fig" rid="F3">3F</xref>). Vertex with 1 pair of posterior tufts of 27+27 (holotype) and 24+25 trichomes (paratype), consisting of 3 rows, middle row with 12–13 trichomes (<xref ref-type="fig" rid="F3">Fig. 3F</xref>); the distance between each tuft is about half their length.</p><p>Proportions of antennal articles as in <xref ref-type="fig" rid="F3">Fig. 3A</xref>. Antennal article VI with 4 basiconic sensilla (<xref ref-type="fig" rid="F2">Figs 2E, F</xref>, <xref ref-type="fig" rid="F3">3A</xref>): 2 anterior (a)shorter and thinner than the 2 posterior ones; the more posterior (p2)slightly thinner than the (p1)(<xref ref-type="fig" rid="F3">Fig. 3B</xref>); 1 setiform sensillum (s) between anterior and posterior ones and 1 posterior coeloconic sensillum (c); antennal article VII with 3 basiconic sensilla, the anterior (a) slightly thinner than the others (<xref ref-type="fig" rid="F3">Fig. 3C</xref>), 1 setifom sensillum (s) between the 2 posterior basiconic sensilla and 1 posterior coeloconic sensillum (c). The right antennal article VII of the holotype has 4 basiconic sensilla and 2 coeloconic sensilla, but this is recognizable as a regenerated antenna (as shown by <xref ref-type="bibr" rid="B11">Nguyen Duy–Jacquemin 1972</xref>) with 2 coeloconic sensilla on article VII and none on article VI (<xref ref-type="fig" rid="F3">Fig. 3A</xref>).</p><p>3 trichobothria, arranged in a triangle, with the most internal (near posterior tufts of vertex) smaller than the 2 others (<xref ref-type="fig" rid="F2">Figs 2C, D</xref>, <xref ref-type="fig" rid="F3">3F</xref>). Surface of labrum (<xref ref-type="fig" rid="F3">Fig. 3G</xref>) with<!--PageBreak--><!--PageBreak--> numerous small short cuspidate papillae; papillae of anterior 2 to 3 rows larger; 7+8 lamellate teeth on anterior margin (holotype: <xref ref-type="fig" rid="F3">Fig. 3G</xref>), 8+8 (paratype); clypeo–labrum with 9 setae along posterior margin (<xref ref-type="fig" rid="F3">Fig. 3G</xref>). Outer palp of gnathochilarium with 11 or 12 sensilla; middle palp with 19 or 20 sensilla (<xref ref-type="fig" rid="F3">Fig. 3H</xref>).</p><p>Trunk (<xref ref-type="fig" rid="F2">Fig. 2A</xref>): On each tergite (except collum, tergite X and telson) the trichomes are arranged in 3 rows and 2 lateral tufts (<xref ref-type="fig" rid="F2">Figs 2B</xref>, <xref ref-type="fig" rid="F4">4A, B</xref>); each paired tuft <!--PageBreak-->connected by posterior and anterior rows of trichomes; middle row with more spaced trichomes (<xref ref-type="fig" rid="F4">Fig. 4A</xref>). There are 2 types of trichomes. The flat trichomes, referred to as scales (sc) of the 3 rows are wider than barbate trichomes of lateral tufts (bt) and their shape and structure are different (<xref ref-type="fig" rid="F2">Figs 2B</xref>, <xref ref-type="fig" rid="F4">4B</xref>, <xref ref-type="fig" rid="F5">5A–C</xref>); they look like the scales of <tp:taxon-name>Synxenidae</tp:taxon-name> by their position: all are directed caudally and cover the tergites I (with only a posterior row) to X (<xref ref-type="fig" rid="F4">Figs 4A, B</xref>). Their structure is different from scales of <tp:taxon-name>Synxenidae</tp:taxon-name> (<xref ref-type="fig" rid="F5">Figs 5A–E</xref>). The trichomes of the lateral tufts are longer and arranged in a bunch (<xref ref-type="fig" rid="F2">Figs 2B</xref>, <xref ref-type="fig" rid="F4">4A, B (bt), C</xref>). Lateral protuberance of tergite I with 3 barbate trichomes (<xref ref-type="fig" rid="F4">Fig. 4A</xref>).</p><p>Legs (<xref ref-type="fig" rid="F4">Figs 4D–H</xref>): Naming of leg segments is after <xref ref-type="bibr" rid="B1">Brolemann (1935)</xref>. Coxae I with 1 seta and coxae II with 2 setae; all other coxae without seta. All trochanters and prefemora with 1 seta; these setae having an oval base furnished with acute process at apex (<xref ref-type="fig" rid="F4">Fig. 4F</xref>). All tibias (except 13) have 1 small seta tapered apically as shown in <xref ref-type="fig" rid="F4">Figs 4D, E</xref>; other articles without seta. Tarsus II spine (<xref ref-type="fig" rid="F4">Fig. 4H</xref>) longer than telotarsus (<xref ref-type="fig" rid="F4">Fig. 4G</xref>): length of spine to claw ratio about 1.80. Telotarsus bearing an anterior process (ap) with a spinous projection longer than claw, 2 latero–anterior and posterior spiniform processes (t), posterior larger than anterior; posterior lamellar process (plp) thickened and basally pleated (<xref ref-type="fig" rid="F4">Fig. 4G</xref>).</p><p>Telson (<xref ref-type="fig" rid="F1">Figs 1</xref>, <xref ref-type="fig" rid="F2">2A</xref>): typical of genera <italic><tp:taxon-name>Propolyxenus</tp:taxon-name></italic>, <italic><tp:taxon-name>Polyxenus</tp:taxon-name></italic>, <italic><tp:taxon-name>Typhloxenus</tp:taxon-name></italic> (subfamily <tp:taxon-name>Polyxeninae</tp:taxon-name>). 21 (holotype) and 25 (paratype) dorsomedian barbate trichomes on caudal penicil. Hooked trichomes with 3 or 4 hooks.</p><fig id="F1" position="float" orientation="portrait"><label>Figure 1.</label><caption><p><italic><tp:taxon-name>Propolyxenus squamatus</tp:taxon-name></italic> sp. n. subadult male, habitus, dorsal view, body length: 2.50 mm. (Photograph by M. Judson).</p></caption><graphic xmlns:xlink="http://www.w3.org/1999/xlink" xlink:href="ZooKeys-156-085-g001.jpg" position="float" orientation="portrait" xlink:type="simple"/></fig><fig id="F2" position="float" orientation="portrait"><label>Figure 2.</label><caption><p><italic><tp:taxon-name>Propolyxenus squamatus</tp:taxon-name></italic> sp. n. subadult male. <bold>A</bold> habitus, dorsal view <bold>B</bold> collum and tergites II–V, latero–dorsal view <bold>C</bold> right part of head with 2 trichobothria and antenna <bold>D</bold> ocelli and trichobothria <bold>E</bold> 4 last articles of right antenna <bold>F</bold> antennal sensilla on articles VI and VII, apical cones on article VIII. Scale bars: <bold>A</bold> 500 µm <bold>B</bold> 200 µm <bold>C</bold> 100 µm <bold>D</bold> 40 µm <bold>E</bold> 50 µm <bold>F</bold> 20 µm.</p></caption><graphic xmlns:xlink="http://www.w3.org/1999/xlink" xlink:href="ZooKeys-156-085-g002.jpg" position="float" orientation="portrait" xlink:type="simple"/></fig><fig id="F3" position="float" orientation="portrait"><label>Figure 3.</label><caption><p><italic><tp:taxon-name>Propolyxenus squamatus</tp:taxon-name></italic> sp. n. <bold>A</bold> right antenna of holotype female <bold>B, C</bold> sensilla of right antennal articles VI and VII of female paratype (no. 3) <bold>D, E</bold> sensilla of articles VI and VII right antenna of larva with 8 pl (no. 5) <bold>F</bold> vertex of holotype female <bold>G</bold> labrum of holotype female, papillae only represented on right part <bold>H</bold> left palp of gnathochilarium female paratype (no. 3). Abbreviations: <bold>a</bold> anterior basiconic sensillum <bold>c</bold> coeloconic sensillum <bold>p, p1, p2</bold> posterior basiconic sensillum <bold>s</bold> setiform sensillum. Scale bars: <bold>A, F</bold> 50 µm; others, 25 µm.</p></caption><graphic xmlns:xlink="http://www.w3.org/1999/xlink" xlink:href="ZooKeys-156-085-g003.jpg" position="float" orientation="portrait" xlink:type="simple"/></fig><fig id="F4" position="float" orientation="portrait"><label>Figure 4.</label><caption><p><italic><tp:taxon-name>Propolyxenus squamatus</tp:taxon-name></italic> sp. n. <bold>A</bold> Collum and tergite II of holotype female <bold>B</bold> tergite X of holotype female <bold>C</bold> barbate trichome of the right lateral tuft of tergite VII of holotype female <bold>D</bold> left leg 12 of holotype female <bold>E, F</bold> details of tibial and prefemora setae of the left leg 12 <bold>G, H</bold> telotarsus and tarsal II spine of right leg 13 of female paratype (no. 3). Abbreviations: <bold>ap</bold> anterior process <bold>bt</bold> barbate trichomes <bold>plp</bold> posterior lamellate process <bold>sc</bold> scale <bold>t</bold> latero–anterior and posterior teeth. Scale bars: <bold>C, E–H</bold> 25 µm; others, 50 µm.</p></caption><graphic xmlns:xlink="http://www.w3.org/1999/xlink" xlink:href="ZooKeys-156-085-g004.jpg" position="float" orientation="portrait" xlink:type="simple"/></fig><fig id="F5" position="float" orientation="portrait"><label>Figure 5.</label><caption><p><italic><tp:taxon-name>Propolyxenus squamatus</tp:taxon-name></italic> sp. n. <bold>A</bold> tergal scales <bold>B, C</bold> scale of tergite VII of paratype female. external and internal views respectively <bold>D</bold> scale of tergite VIII of <italic><tp:taxon-name>Phryssonotus capensis</tp:taxon-name></italic> male with 12 pl from Mtuzini, Natal <bold>E</bold> scale of posterior row of tergite VIII of the holotype <italic><tp:taxon-name>Condexenus biramipalpus</tp:taxon-name></italic>. <bold>D</bold> and <bold>E</bold> modified after <xref ref-type="bibr" rid="B12">Nguyen Duy–Jacquemin 2006</xref>. Scales bars: <bold>A</bold> 50 µm <bold>B–E</bold> 25 µm.</p></caption><graphic xmlns:xlink="http://www.w3.org/1999/xlink" xlink:href="ZooKeys-156-085-g005.jpg" position="float" orientation="portrait" xlink:type="simple"/></fig></tp:treatment-sec><tp:treatment-sec sec-type="Description of subadult female, 12 pl (no. 2)"><title>Description of subadult female, 12 pl (no. 2).</title><p>Measurements. Body length (without caudal penicil): 2.40 mm. Caudal penicil length: 0.60 mm. Tarsus II length of 12th leg: 112 µm.</p><p>Head: 6 ocelli on each side. Antennal article VI with 3 basiconic sensilla (<xref ref-type="fig" rid="F3">Fig. 3D</xref>); antennal article VII with 3 basiconic sensilla (<xref ref-type="fig" rid="F3">Fig. 3E</xref>). Surface of labrum with numerous small short cuspidate papillae; papillae of anterior 2 rows larger; 9+9 lamellate teeth at anterior margin. Outer palp of gnathochilarium with 11 sensilla; middle palp with 19 sensilla.</p><p>Trunk: Scales on tergites I-IX. Lateral protuberances of tergite I with 3 barbate trichomes.</p><p>Legs: Coxae I with 1 seta and coxae II with 3 setae; all other coxae without setae. All trochanters and prefemora with 1 seta. All tibias (except 11 and 12) have 1 small seta tapered apically; other articles without seta. Telotarsus bearing an anterior process with a spinous projection longer than claw, 2 latero–anterior and posterior spiniform processes; posterior lamellar process thickened and basally pleated.</p><p>Telson: 22 dorsomedian barbate trichomes of caudal penicil. Hooked trichomes with 3 or 4 hooks.</p></tp:treatment-sec><tp:treatment-sec sec-type="Description of a larva 8 pl (no. 5)"><title>Description of a larva 8 pl (no. 5).</title><p>Measurements. Body length (without caudal penicil): 1.80 mm. Tarsus II length of 8th leg: 110 µm.</p><p>Head: 6 ocelli on each side. Vertex with 1 pair of posterior tufts of 20+19 trichomes consisting of 3 rows, the middle row with 10 trichomes. Antennal article VI with 3 basiconic sensilla: 1 anterior shorter and thinner than the 2 posterior ones; the more posterior slightly thinner than the other; 1 setiform sensillum between anterior and posterior basiconic sensilla and 1 posterior coeloconic sensillum; antennal article<!--PageBreak--><!--PageBreak--> VII with 3 basiconic sensilla, the anterior slightly thinner than the others, 1 setiform sensillum between the 2 posterior basiconic sensilla and 1 posterior coeloconic sensillum. 3 trichobothria, arranged in a triangle, with the most internal smaller than the 2 others. Surface of labrum as in adult females; clypeo–labrum with 10 setae along posterior margin. Outer palp of gnathochilarium with 12 sensilla.</p><p>Trunk: Trichomes arranged in 2 lateral tufts with 19 to 25 barbate trichomes connected by 3 rows of scales on tergites III–V and only 2 on other tergites. The tergites II–V have 22 to 31 scales, the collum 12 and the tergite VII 18. Lateral protuberance of tergite I with 3 (left) and 2 (right) barbate trichomes.</p><p>Telson: 18 dorsomedian barbate trichomes of caudal penicil. Hooked trichomes with 3 hooks (rarely 2 and 4).</p></tp:treatment-sec><tp:treatment-sec sec-type="Discussion"><title>Discussion.</title><p><italic><tp:taxon-name>Propolyxenus squamatus</tp:taxon-name></italic> sp. n. is strongly distinguished from other species of the genus by the shape of the trichomes covering the tergites. Compared with the most closely related species <italic><tp:taxon-name>Propolyxenus lawrencei</tp:taxon-name></italic> Condé, 1949, from Natal (Champagne Castle, Drakensberg Mountains, alt. 6000 ft.), <italic><tp:taxon-name>Propolyxenus squamatus</tp:taxon-name></italic> sp. n. shares the following characters: 6 ocelli; internal trichobothrium shorter than the other 2; number and shape of sensilla on antennal articles VI and VII (<xref ref-type="bibr" rid="B2">Condé 1949</xref>, p. 125–126, 1959); surface of the labrum with numerous papillae, the 2 or 3 anterior rows larger.</p><p>The new species shows the following important differences from <italic><tp:taxon-name>Propolyxenus lawrencei</tp:taxon-name></italic>:</p><p>Position and structure of trichomes on tergites: on each tergite (except collum and telson) the trichomes are arranged in 3 rows and 2 lateral tufts; each paired tuft being connected by posterior and anterior rows of trichomes; the middle row has more spaced trichomes. In <italic><tp:taxon-name>Propolyxenus lawrencei</tp:taxon-name></italic>, the trichomes are arranged in 3 or 4 irregular rows, forming 2 elongated lateral areas, slightly separated by a narrow medial space.</p><p>There are two types of trichomes: the trichomes of the three rows are wider and flatter than the trichomes of the lateral tufts, pleurites and head, and their shape and structure are different, being observed in the family <tp:taxon-name>Polyxenidae</tp:taxon-name> for the first time. They can be compared to the scale–shaped trichomes of <tp:taxon-name>Synxenidae</tp:taxon-name>: the trichomes of the rows are all directed caudally and cover the posterior half of tergites II–X and their internal structure is reinforced by differently distributed chitinous elements (<xref ref-type="fig" rid="F5">Figs 5C–E</xref>). The lateral trichomes are longer and arranged in lateral tufts. It is remarkable that the barbate trichomes of <italic><tp:taxon-name>Propolyxenus squamatus</tp:taxon-name></italic> sp. n. show a progressive transformation into scale–shaped trichomes in the posterior row of the tergite, representing a transition between the two types of trichomes as if, during the course of evolution, the former trichomes had changed into scale–shaped trichomes. These scale–shaped trichomes are thought to protect the animals from desiccation, abundant rain or other environmental disturbances.</p><p>In a key of the genus <italic><tp:taxon-name>Propolyxenus</tp:taxon-name></italic>, <italic><tp:taxon-name>Propolyxenus squamatus</tp:taxon-name></italic> sp. n. would be easily distinguished from all other congeners as is only species with scale-like trichomes. The other species of <italic><tp:taxon-name>Propolyxenus</tp:taxon-name></italic> are more difficult to identify using morphological characters such as the number of ornamental trichomes or coxal glands of the males. For instance, both <italic><tp:taxon-name>Propolyxenus patagonicus</tp:taxon-name></italic> (Silvestri, 1903) and <italic><tp:taxon-name>Propolyxenus australis</tp:taxon-name></italic> Short and Huynh, 2010, bear four pairs of coxal glands (cf. <xref ref-type="bibr" rid="B6">Condé and Massoud 1974</xref>, p. 227 for <italic><tp:taxon-name>Propolyxenus patagonicus</tp:taxon-name></italic>) contrary to the first tentative key proposed by Short and Huynh (2010 p. 15). There is a difficulty in <!--PageBreak--><!--PageBreak-->the limited nature of keys based (even partly) on characters such as coxal glands, requiring collection of adult males. More appropriate characters need to be determined for a more robust key for the genus.</p></tp:treatment-sec></tp:taxon-treatment><ref-list><ref id="B16"><mixed-citation xmlns:xlink="http://www.w3.org/1999/xlink" xlink:type="simple"><person-group><name name-style="western"><surname>Short</surname><given-names>M</given-names></name><name name-style="western"><surname>Huynh</surname><given-names>C</given-names></name></person-group> (<year>2010</year>)<article-title> Revision of the genus <italic>Propolyxenus</italic> Silvestri with description of a new species.</article-title><source>International Journal of Myriapodology </source><volume>3</volume>: <fpage>1</fpage>-<lpage>17</lpage>. <ext-link ext-link-type="uri" xlink:href="http://dx.doi.org/10.1163/187525410X12578602960263" xlink:type="simple">doi: 10.1163/187525410X12578602960263</ext-link></mixed-citation></ref><ref id="B12"><mixed-citation xmlns:xlink="http://www.w3.org/1999/xlink" xlink:type="simple"><person-group><name name-style="western"><surname>Nguyen Duy-Jacquemin</surname><given-names>M</given-names></name></person-group> (<year>2006</year>)<article-title> <italic>Condexenus</italic>, a new genus of the millipede family Synxenidae (Diplopoda, Polyxenida) from Namibia.</article-title><source>Norwegian Journal of Entomology </source><volume>53</volume>: <fpage>237</fpage>-<lpage>248</lpage>.</mixed-citation></ref><ref id="B11"><mixed-citation xmlns:xlink="http://www.w3.org/1999/xlink" xlink:type="simple"><person-group><name name-style="western"><surname>Nguyen Duy-Jacquemin</surname><given-names>M</given-names></name></person-group> (<year>1972</year>)<article-title> Régénération antennaire chez les larves et les adultes de <italic>Polyxenus lagurus</italic> (Diplopode, Pénicillate).</article-title><source>Comptes-Rendus de l’Académie des Sciences, Paris, Série D </source><volume>274</volume>: <fpage>1323</fpage>-<lpage>1326</lpage>.</mixed-citation></ref><ref id="B1"><mixed-citation xmlns:xlink="http://www.w3.org/1999/xlink" xlink:type="simple"><person-group><name name-style="western"><surname>Brolemann</surname><given-names>HW</given-names></name></person-group> (<year>1935</year>)<source> Myriapodes diplopodes (Chilognathes I). Faune de France, 29.</source><publisher-name>P. Lechevalier</publisher-name>, <publisher-loc>Paris</publisher-loc>, <lpage>369</lpage> pp.</mixed-citation></ref><ref id="B2"><mixed-citation xmlns:xlink="http://www.w3.org/1999/xlink" xlink:type="simple"><person-group><name name-style="western"><surname>Condé</surname><given-names>B</given-names></name></person-group> (<year>1949</year>)<article-title> Un Polyxénidé inédit du Natal (Diplopodes Pénicillates).</article-title><source>Bulletin de la Société entomologique de France </source><volume>54</volume>: <fpage>124</fpage>-<lpage>128</lpage>.</mixed-citation></ref><ref id="B6"><mixed-citation xmlns:xlink="http://www.w3.org/1999/xlink" xlink:type="simple"><person-group><name name-style="western"><surname>Condé</surname><given-names>B</given-names></name><name name-style="western"><surname>Massoud</surname><given-names>Z</given-names></name></person-group> (<year>1974</year>)<article-title> Diplopodes Pénicillates du Brésil et de la République Argentine.</article-title><source>Revue d’Ecologie et de Biologie du Sol, </source><volume>11</volume> (<issue>2</issue>): <fpage>223</fpage>-<lpage>232</lpage>.</mixed-citation></ref></ref-list></tp:taxon-treatment>
