# Supplementary material for: Two remarkable new species of Penicillata (Diplopoda, Polyxenida) from Table Mountain National Park (Cape Town, South Africa)
Source: Zookeys. 2011 Dec 20;(156):85–103. doi: 10.3897/zookeys.156.2211 (PMC3253573; doi:10.3897/zookeys.156.2211)
Supplement: XML Treatment for Phryssonotus [file zookeys.156.2211-treatment3.xml]

<!DOCTYPE tp:taxon-treatment
  PUBLIC "-//TaxonX//DTD Taxonomic Treatment Publishing DTD v0 20100105//EN" "tax-treatment-NSO.dtd">
<tp:taxon-treatment xmlns:tp="http://www.plazi.org/taxpub"><tp:treatment-meta><mixed-citation publication-type="journal"><person-group><name><surname>Duy–Jacquemin</surname><given-names>Monique Nguyen</given-names></name><name><surname>Uys</surname><given-names>Charmaine</given-names></name><name><surname>Geoffroy</surname><given-names>Jean-Jacques</given-names></name></person-group><article-title>Two remarkable new species of Penicillata (Diplopoda, Polyxenida) from Table Mountain National Park (Cape Town, South Africa)</article-title><source>Zookeys</source><day>20</day><month>12</month><year>2011</year><volume>2011</volume><issue>156</issue><fpage>85</fpage><lpage>103</lpage><pub-id pub-id-type="doi">10.3897/zookeys.156.2211</pub-id></mixed-citation></tp:treatment-meta><tp:nomenclature><label>Genus</label><tp:taxon-name>
                            <tp:taxon-name-part taxon-name-part-type="genus">Phryssonotus</tp:taxon-name-part>
                        </tp:taxon-name><tp:taxon-authority>Scudder, 1885</tp:taxon-authority><tp:nomenclature-citation-list><tp:nomenclature-citation><tp:taxon-name>Synxenus</tp:taxon-name><comment> Silvestri, 1900</comment></tp:nomenclature-citation><tp:nomenclature-citation><tp:taxon-name>Kubanus</tp:taxon-name><comment> Attems, 1926</comment></tp:nomenclature-citation><tp:nomenclature-citation><tp:taxon-name>Koubanus</tp:taxon-name><comment> Attems, 1928</comment></tp:nomenclature-citation><tp:nomenclature-citation><tp:taxon-name>Schindalmonotus</tp:taxon-name><comment> Attems, 1926</comment></tp:nomenclature-citation><tp:nomenclature-citation><tp:taxon-name>Lophonotus</tp:taxon-name><comment> Menge, 1854, preoccupied, non Stephens, 1829</comment></tp:nomenclature-citation><tp:nomenclature-citation><tp:taxon-name>Kaubanus</tp:taxon-name><comment> (sic) Attems, 1929, misprint by Jones 1937</comment></tp:nomenclature-citation><tp:nomenclature-citation><tp:taxon-name>Schindelmonatus</tp:taxon-name><comment> (sic) Attems, 1929, misprint by Jones 1937</comment></tp:nomenclature-citation></tp:nomenclature-citation-list></tp:nomenclature><tp:treatment-sec sec-type="Remarks"><title>Remarks.</title><p>The genus <italic><tp:taxon-name>Phryssonotus</tp:taxon-name></italic> is characterised by the tergites having dark striated, scale-shaped trichomes directed caudally, all the others being long, dark barbate trichomes; trichomes A and B on head close to trichobothria, one of them being shorter and different from the two others.</p></tp:treatment-sec><tp:taxon-treatment><tp:treatment-meta><mixed-citation publication-type="journal"><person-group><name><surname>Duy–Jacquemin</surname><given-names>Monique Nguyen</given-names></name><name><surname>Uys</surname><given-names>Charmaine</given-names></name><name><surname>Geoffroy</surname><given-names>Jean-Jacques</given-names></name></person-group><article-title>Two remarkable new species of Penicillata (Diplopoda, Polyxenida) from Table Mountain National Park (Cape Town, South Africa)</article-title><source>Zookeys</source><day>20</day><month>12</month><year>2011</year><volume>2011</volume><issue>156</issue><fpage>85</fpage><lpage>103</lpage><pub-id pub-id-type="doi">10.3897/zookeys.156.2211</pub-id></mixed-citation></tp:treatment-meta><tp:nomenclature><tp:taxon-name>
                            <tp:taxon-name-part taxon-name-part-type="genus">Phryssonotus</tp:taxon-name-part>
                            <tp:taxon-name-part taxon-name-part-type="species">brevicapensis</tp:taxon-name-part>
                        <object-id xmlns:xlink="http://www.w3.org/1999/xlink" xlink:type="simple">urn:lsid:zoobank.org:act:DADD9CDA-BB36-491F-85BB-FE609759F2E9</object-id>
                        <object-id xmlns:xlink="http://www.w3.org/1999/xlink" xlink:type="simple">http://species-id.net/wiki/Phryssonotus_brevicapensis</object-id>
                        </tp:taxon-name><tp:taxon-authority>Nguyen Duy–Jacquemin, Uys &amp; Geoffroy</tp:taxon-authority><tp:taxon-status xmlns:xlink="http://www.w3.org/1999/xlink" xlink:type="simple">sp. n.</tp:taxon-status><xref ref-type="fig" rid="F6">Figs 6</xref><xref ref-type="fig" rid="F7"/><xref ref-type="fig" rid="F8"/><xref ref-type="fig" rid="F9">–9</xref></tp:nomenclature><tp:treatment-sec sec-type="Type material"><title>Type material.</title><p>South Africa, Cape Town,Table Mountain National Park. Tokai S, site 30, Fynbos, altitude 310 m, <named-content xmlns:xlink="http://www.w3.org/1999/xlink" content-type="dwc:verbatimCoordinates" xlink:type="simple">34°04'01S, 18°24'03E</named-content>, leaf litter, 24/XI/2008, holotype adult male (no. 16a) and 1 paratype adult male (no. 16b) (MNHN). Other paratypes: adult male (no. 1) (MNHN), Newlands, site 4, pine plantation, altitude 260 m, <named-content xmlns:xlink="http://www.w3.org/1999/xlink" content-type="dwc:verbatimCoordinates" xlink:type="simple">33°58'24S, 18°26'27E</named-content>, sugar–baited ant trap, 15/I/2009; adult female (no. 20) (MNHN), Tokai S, site 31, pine plantation, altitude 300 m, <named-content xmlns:xlink="http://www.w3.org/1999/xlink" content-type="dwc:verbatimCoordinates" xlink:type="simple">34°03'54S, 18°24'10E</named-content>, decaying log, 19/I/2009; adult female (no. 11) (MNHN), Constantia Nek, site 19, felled pine, altitude 330 m, <named-content xmlns:xlink="http://www.w3.org/1999/xlink" content-type="dwc:verbatimCoordinates" xlink:type="simple">34°00'20S, 18°24'45E</named-content>, pitfall trap, 02/II/2009; male with 14 pl (subadult) (no. 8) (MNHN), Cecilia, Spilhaus, site 16, felled pine, altitude 470 m, <named-content xmlns:xlink="http://www.w3.org/1999/xlink" content-type="dwc:verbatimCoordinates" xlink:type="simple">34°00'04S, 18°24'46E</named-content>, pitfall trap, 23/0I/2009; female with 14 pl (subadult) (no. 13) (MNHN) and female with 12 pl (no. 15) (MNHN), Tokai N, site 27, pine plantation, altitude 330 m, <named-content xmlns:xlink="http://www.w3.org/1999/xlink" content-type="dwc:verbatimCoordinates" xlink:type="simple">34°02'23S, 18°23'53E</named-content>, leaf litter, 21/XI/2008; 2 larvae with 10 pl and 8 pl (no. 12) (MNHN), Orange Kloof, site 22, pine plantation, altitude 240 m, <named-content xmlns:xlink="http://www.w3.org/1999/xlink" content-type="dwc:verbatimCoordinates" xlink:type="simple">34°00'23S, 18°24'02E</named-content>, leaf litter, 18/XI/2008. All specimens collected by Charmaine Uys<!--PageBreak-->.</p><p>1 male with 14 pl (no. 6b) was collected at the same site as a male with 12 pl of <italic><tp:taxon-name>Propolyxenus squamatus</tp:taxon-name></italic> sp. n. (no. 6, used for SEM).</p></tp:treatment-sec><tp:treatment-sec sec-type="Etymology"><title>Etymology.</title><p>Refers to the shorter body length and development compared to the most closely related species, <italic><tp:taxon-name>Phryssonotus capensis</tp:taxon-name></italic>.</p></tp:treatment-sec><tp:treatment-sec sec-type="Diagnosis"><title>Diagnosis.</title><p>10 ocelli; 5 trichomes B close to the smallest trichobothrium (tc) as in <italic><tp:taxon-name>Phryssonotus capensis</tp:taxon-name></italic>. Differing from <italic><tp:taxon-name>Phryssonotus capensis</tp:taxon-name></italic> with 10 rings in adults instead of 11 (without telson), 15 leg pairs instead of 17, and the attendant shorter post–embryonic development. Males with 3 pairs of coxal glands on legs 7–9.</p></tp:treatment-sec><tp:treatment-sec sec-type="Description of adults, males and females"><title>Description of adults, males and females.</title><p>Measurements. Body length (without caudal penicil): 4.00–4.50 mm; caudal penicil length: 0.90–1.00 mm (<xref ref-type="fig" rid="F6">Figs 6</xref>, <xref ref-type="fig" rid="F7">7A</xref>).</p><p>Head with 10 ocelli on each side (<xref ref-type="fig" rid="F8">Fig. 8A</xref>); 3 trichobothria with the anterior 1 (tc) possessing a much shorter sensory hair than the other 2 (ta and tb). 5 short frontal trichomes B1–B5 and 1 long, curving trichome A (<xref ref-type="fig" rid="F8">Fig. 8B</xref>).</p><p>Proportions of antennal articles as in <xref ref-type="fig" rid="F8">Fig. 8C</xref>. Antennal article VI with 3 basiconic sensilla (<xref ref-type="fig" rid="F8">Fig. 8C, E</xref>): 2 anterior (a), which are shorter and slightly thinner than the posterior one (p); 1 anterior setiform sensillum (s) and 1 posterior coeloconic sensillum (c); antennal article VII (<xref ref-type="fig" rid="F8">Fig. 8D</xref>) with 2 basiconic sensilla, the anterior (a) slightly shorter than the posterior one (p), 1 setifom sensillum (s) between the 2 basiconic sensilla and 1 posterior coeloconic sensillum (c).</p><p>Surface of labrum with numerous, small, short cuspidate papillae; papillae of anterior 3 or 4 rows larger, the size of the following papillae decreasing progressively, the smaller ones in the posterior third; about 30 lamellate teeth at anterior margin. Clypeo–labrum with ca. 10 setae, about 3/4 maximum width of labrum. Lateral expan<!--PageBreak-->sions of gnathochilarium about twice as long as diameter of middle palp, with 21–25 sensilla, middle palp with 26–29 sensilla, of which antero–medial sensilla shorter than the others (<xref ref-type="fig" rid="F8">Fig. 8F</xref>).</p><p>Trunk of adults with 11 tergites (including collum and telson) and 15 pairs of legs (<xref ref-type="fig" rid="F7">Fig. 7A</xref>). Collum with 2 medial, separate oval clusters comprising 80–90 barbate<!--PageBreak--><!--PageBreak--> trichomes and a lateral group of 8–14 barbate trichomes. Tergites II–X with submedial and posterior rows of scale–shaped trichomes directed caudally (<xref ref-type="fig" rid="F7">Fig. 7D</xref>), the posterior row arranged along the posterior margin of the tergite; 1 area of aligned barbate trichomes at end of each row, except on tergite II where are 35–40 barbate trichomes arranged, on each side, in 2 diagonal lines above the first scale–row; 2 short rows of barbate trichomes at end of submedial scale–row and 4 (sometimes 5 on tergite II and X) short rows of barbate trichomes at end of posterior scale–row. The number of scales by row ranges from 29–62 on tergites II–X.</p><p>Legs short (<xref ref-type="fig" rid="F9">Fig. 9A</xref>), with 8 articles except on legs 1, 14 and 15; last 2 pairs (14–15) without telotarsus, tarsus II terminated in palettes (<xref ref-type="fig" rid="F7">Figs 7B, C</xref>; <xref ref-type="fig" rid="F9">9E, F</xref>); palettes covered by numerous cuticular setae of different types (<xref ref-type="fig" rid="F7">Figs 7B</xref>; <xref ref-type="fig" rid="F9">9F</xref>); apodeme of palettes (pa) and claws (ca) extending into distal part of trochanter and linked to the flexor unguiculi muscle, which allows a great flexibility of the palette of the leg pairs 14 and 15, as well as to the claws of legs 1–13, in accordance with the description given by <xref ref-type="bibr" rid="B10">Manton (1956)</xref> for <italic><tp:taxon-name>Polyxenus lagurus</tp:taxon-name></italic>. Legs 1–13 with each trochanter, prefemur (<xref ref-type="fig" rid="F9">Fig. 9B</xref>), femur, tibia and tarsus I bearing a single long and very fine seta; seta of second tarsus longer than claw (<xref ref-type="fig" rid="F9">Fig. 9C</xref>). Legs 14 and 15 with only 2 setae on prefemur (<xref ref-type="fig" rid="F9">Fig. 9E</xref>). Telotarsus bearing an anterior process (ap) with spinous projection longer than claw; lamellate process (plp) thickened and basally pleated; claw with 2 subequal, strongly pointed latero–anterior and posterior teeth (<xref ref-type="fig" rid="F9">Fig. 9C, D</xref>).</p><p>Female: large vulval sacs elongated, reaching as far as fourth pair of legs and bearing numerous small setae inserted in parallel circles and sparse longer setae.</p><p>Male: all areas of penis with usual thin cuticular setae and about 15 longer setae (holotype). Coxal glands on legs 7–9.</p><p>Conical telson with a transverse row of 15 (male no. 1), 10 (male no. 16b) or 14 (female no. 20) scale–shaped trichomes with each lateral end prolonged by barbate trichomes; long barbate trichomes on distal part.</p><fig id="F6" position="float" orientation="portrait"><label>Figure 6.</label><caption><p><italic><tp:taxon-name>Phryssonotus brevicapensis</tp:taxon-name></italic> sp. n, habitus, dorsal view, body length: 5 mm. (Photograph by M. Judson).</p></caption><graphic xmlns:xlink="http://www.w3.org/1999/xlink" xlink:href="ZooKeys-156-085-g006.jpg" position="float" orientation="portrait" xlink:type="simple"/></fig><fig id="F7" position="float" orientation="portrait"><label>Figure 7.</label><caption><p><italic><tp:taxon-name>Phryssonotus brevicapensis</tp:taxon-name></italic> sp. n. <bold>A</bold> habitus, adult male, ventral view showing 15 pl <bold>B</bold> detail of a palette of left leg 15 <bold>C</bold> postero–ventral view showing leg pairs 14 and 15 terminating in palettes <bold>D</bold> detail of scales arranged along posterior margin of tergite. Scale bars: <bold>A</bold> 1 mm <bold>B</bold> 10 µm <bold>C, D</bold> 100 µm.</p></caption><graphic xmlns:xlink="http://www.w3.org/1999/xlink" xlink:href="ZooKeys-156-085-g007.jpg" position="float" orientation="portrait" xlink:type="simple"/></fig><fig id="F8" position="float" orientation="portrait"><label>Figure 8.</label><caption><p><italic><tp:taxon-name>Phryssonotus brevicapensis</tp:taxon-name></italic> sp. n. <bold>A</bold> right ventral part of head of female adult (no. 20) showing the 10 ocelli, dorsal ones shown with dotted lines <bold>B</bold> right part of the head of holotype showing position of trichobothria ta, tb and tc, long frontal trichome A and short trichomes B1–B5 (only some ocelli drawn) <bold>C</bold> left antenna of holotype; the posterior sensillum is abnormally bifurcated on article VI <bold>D, E</bold> antennal sensilla on articles VII and VI of right antenna of holotype <bold>F</bold> right palp of gnathochilarium of holotype. Abbreviations: <bold>a</bold> anterior basiconic sensillum <bold>c</bold> coeloconic sensillum <bold>p</bold> posterior basiconic sensillum <bold>s</bold> setiform sensillum; T, Tömösvary’s organ. Scale bars: <bold>A, B, C</bold> 50 µm; others, 25 µm.</p></caption><graphic xmlns:xlink="http://www.w3.org/1999/xlink" xlink:href="ZooKeys-156-085-g008.jpg" position="float" orientation="portrait" xlink:type="simple"/></fig><fig id="F9" position="float" orientation="portrait"><label>Figure 9.</label><caption><p><italic><tp:taxon-name>Phryssonotus brevicapensis</tp:taxon-name></italic> sp. n., adult male (no. 1). <bold>A</bold> right leg 12 <bold>B</bold> seta of prefemur of right leg 12 <bold>C</bold> distal part of tarsus II of the right leg 12 <bold>D</bold> telotarsus of left leg 12 <bold>E</bold> right leg 15 <bold>F</bold> distal part of tarsus II and palette of right leg 15. Abbreviations: <bold>ap</bold> anterior process <bold>ca</bold> apodeme of claw <bold>pa</bold> apodeme of palette <bold>plp</bold> posterior lamellate process <bold>t</bold> latero–anterior and posterior teeth <bold>z</bold> smooth area. Scale bars: <bold>A, E</bold> 50 µm; others, 25 µm.</p></caption><graphic xmlns:xlink="http://www.w3.org/1999/xlink" xlink:href="ZooKeys-156-085-g009.jpg" position="float" orientation="portrait" xlink:type="simple"/></fig></tp:treatment-sec><tp:treatment-sec sec-type="Subadults"><title>Subadults.</title><p>1 male, 1 female: Measurements: Body length (without caudal penicil): 3.20 mm (male no. 8) and 3.90 mm (female no. 13); caudal penicil length: 0.90 mm. 14 pairs of legs, the 14th terminating in a palette; 1 pair of appendage–buds on lateral side of anal valves, from which 15th pair of legs will develop, the future adult stadia having the leg pair 15 terminating in palettes. Other characters as in adults, except no scale–row on telson.</p><p>Male: Coxal glands on legs 7–9.</p><p>Female: large vulval sacs elongated, reaching as far as fourth pair of legs.</p></tp:treatment-sec><tp:treatment-sec sec-type="Stadium VII"><title>Stadium VII.</title><p>1 female (no. 15) with 12 pl; body length (without caudal penicil): 3.80 mm; caudal penicil length: 0.80 mm; 10 ocelli, vulval sacs elongated, reaching as far as third pair of legs. 2 pairs of external buds.</p></tp:treatment-sec><tp:treatment-sec sec-type="Stadium VI"><title>Stadium VI.</title><p>1 juvenile male with 10 pl; body length (without caudal penicil): 3.30 mm; 10 ocelli; rudimentary coxal glands on legs 7 and 8. 2 pairs of external buds.</p></tp:treatment-sec><tp:treatment-sec sec-type="Stadium V"><title>Stadium V.</title><p>1 larva with 8 pl; body length (without caudal penicil): 2.70 mm; 9 ocelli. 2 pairs of external buds.</p></tp:treatment-sec><tp:treatment-sec sec-type="Discussion"><title>Discussion.</title><p><italic><tp:taxon-name>Phryssonotus brevicapensis</tp:taxon-name></italic> sp. n. exhibits all the general characters usually present in the family <tp:taxon-name>Synxenidae</tp:taxon-name>: long and thin dark barbate trichomes all along the body, tergites covered by tergal scale–shaped trichomes that are striated and arranged in 2 transverse rows along all the tergites except the collum; telson subconical; elongated vulvae; and last 2 leg pairs terminating in palettes instead of claws. It also shows the typical structure of the scale–shaped trichomes found in the genus <italic><tp:taxon-name>Phryssonotus</tp:taxon-name></italic>. <italic><tp:taxon-name>Phryssonotus brevicapensis</tp:taxon-name></italic> sp. n. differs from other members of the genus in having 11 tergites and 15 pl; the last 2 pairs (14th and 15th) terminating in palettes; and males with 3 pairs of coxal glands on legs 7–9. These differences are strongly related to biology and development, and justify the creation of a new species. All other species of <italic><tp:taxon-name>Phryssonotus</tp:taxon-name></italic> have 12 tergites and 17 pairs of legs with the last 2 pairs (16th and 17th) terminating in palettes, and males with 3 pairs of coxal glands on legs 9–11. Due to its shorter length and the position of the coxal glands on legs 7–9, it is similar to <italic><tp:taxon-name>Condexenus biramipalpus</tp:taxon-name></italic>. The elongated vulvae (ovipositors) of the females also resemble thos<!--PageBreak-->e of <italic><tp:taxon-name>Condexenus</tp:taxon-name></italic> species in reaching as far as the fourth pair of legs, as opposed to sixth at most in other <italic><tp:taxon-name>Phryssonotus</tp:taxon-name></italic> species.</p><p><italic><tp:taxon-name>Phryssonotus brevicapensis</tp:taxon-name></italic> sp. n. is most closely related to <italic><tp:taxon-name>Phryssonotus capensis</tp:taxon-name></italic>, in having 10 ocelli and 5 short frontal trichomes B1 to B5, <italic><tp:taxon-name>Phryssonotus capensis</tp:taxon-name></italic> has 5–6 trichomes B (<xref ref-type="bibr" rid="B18">Silvestri 1923</xref>).</p><p>Following the discovery of <italic><tp:taxon-name>Condexenus biramipalpus</tp:taxon-name></italic> from Namibia, it is of great interest to add <italic><tp:taxon-name>Phryssonotus brevicapensis</tp:taxon-name></italic> sp. n. as the second example of reduction of ring and leg number in the family <tp:taxon-name>Synxenidae</tp:taxon-name>, whose representatives bear the largest number of segments among the Penicillata. This supports the hypothesis of a trend towards a shortened postembryonic development during the course of evolution of <tp:taxon-name>Polyxenida</tp:taxon-name> (<xref ref-type="bibr" rid="B7">Condé 1969 and Nguyen Duy–Jacquemin 2006</xref>). The comparison of the pattern of development is emphasised in the improved scheme (<xref ref-type="fig" rid="F10">Fig. 10</xref>), in which the shortest development pattern is seen in <italic><tp:taxon-name>Lophoturus madecassus</tp:taxon-name></italic> (Marquet et Condé, 1950). The two new species described in the present work strongly support this evolutionary trend among penicillate families.</p><fig id="F10" position="float" orientation="portrait"><label>Figure 10.</label><caption><p>Comparison of segmentation in <tp:taxon-name>Polyxenida</tp:taxon-name>, corrected and improved after  <xref ref-type="bibr" rid="B12">Nguyen Duy–Jacquemin (2006)</xref>.</p></caption><graphic xmlns:xlink="http://www.w3.org/1999/xlink" xlink:href="ZooKeys-156-085-g010.jpg" position="float" orientation="portrait" xlink:type="simple"/></fig></tp:treatment-sec></tp:taxon-treatment><ref-list><ref id="B10"><mixed-citation xmlns:xlink="http://www.w3.org/1999/xlink" xlink:type="simple"><person-group><name name-style="western"><surname>Manton</surname><given-names>SM</given-names></name></person-group> (<year>1956</year>)<article-title> The evolution of arthropodan locomotory mechanisms.– part 5. the structure, habits and evolution of the Pselaphognata (Diplopoda).</article-title><source>Journal of the Linnean Society of London, Zoology </source><volume>43</volume>: <fpage>153</fpage>-<lpage>187</lpage>.</mixed-citation></ref><ref id="B18"><mixed-citation xmlns:xlink="http://www.w3.org/1999/xlink" xlink:type="simple"><person-group><name name-style="western"><surname>Silvestri</surname><given-names>F</given-names></name></person-group> (<year>1923</year>)<article-title> Notizia della presenza del genere <italic>Synxenus</italic> (Myriapoda Diplopoda) in Catalogna e descrizione di quattro specie.</article-title><source>Treballs del Museu Cièncias Naturales de Barcelona </source><volume>4</volume> (<issue>5</issue>): <fpage>5</fpage>-<lpage>15</lpage>.</mixed-citation></ref><ref id="B7"><mixed-citation xmlns:xlink="http://www.w3.org/1999/xlink" xlink:type="simple"><person-group><name name-style="western"><surname>Condé</surname><given-names>B</given-names></name><name name-style="western"><surname>Nguyen Duy-Jacquemin</surname><given-names>M</given-names></name></person-group> (<year>2008</year>)<article-title> Classification actuelle des Diplopodes Pénicillates (Myriapodes) avec nouvelles définitions des taxa.</article-title><source>Bulletin de la Société Zoologique de France </source><volume>133</volume> (<issue>4</issue>): <fpage>291</fpage>-<lpage>302</lpage>.</mixed-citation></ref><ref id="B12"><mixed-citation xmlns:xlink="http://www.w3.org/1999/xlink" xlink:type="simple"><person-group><name name-style="western"><surname>Nguyen Duy-Jacquemin</surname><given-names>M</given-names></name></person-group> (<year>2006</year>)<article-title> <italic>Condexenus</italic>, a new genus of the millipede family Synxenidae (Diplopoda, Polyxenida) from Namibia.</article-title><source>Norwegian Journal of Entomology </source><volume>53</volume>: <fpage>237</fpage>-<lpage>248</lpage>.</mixed-citation></ref></ref-list></tp:taxon-treatment>
